# Supplementary material for: MADS-Box Protein Complex VvAG2, VvSEP3 and VvAGL11 Regulates the Formation of Ovules in Vitis vinifera L. cv. ‘Xiangfei’
Source: Genes (Basel). 2021 Apr 26;12(5):647. doi: 10.3390/genes12050647 (PMC8146481; doi:10.3390/genes12050647)
Supplement: Supplementary file 1 [file genes-12-00647-s001.zip]

Archive with 1 entries (1 files):
- genes-1153294-supplementary.pdf
